# Supplementary material for: Microbiota identified from preserved Anopheles
Source: Malar J. 2021 May 22;20:230. doi: 10.1186/s12936-021-03754-7 (PMC8141131; doi:10.1186/s12936-021-03754-7)
Supplement: Supplementary file 9 — Additional file 9. Bacteria identified from Anopheles funestus preserved on silica or in RNAlater®. Bacteria were identified from females and males, as well as from mosquitoes preserved for 4 and 12 weeks, using culture-dependent (*) and culture-independent bacterial identification. Bacteria are recorded for all replicates (R). Bacteria indistinguishable by MALDI-TOF MS include 1A. hydrophila and A. veronii; 2C. propinquum and C. pseudodiphtheriticum; 3D. acidovorans and D. tsuruhatensis; 4E. anophelis, E. meningoseptica, and E. miricola; 5E. coli and E. fergusonii, 6K. oxytoca, R. ornithinolytica, R. planticola, and R. terrigena; and 7S. fonticola and S. oryzae. [file 12936_2021_3754_MOESM9_ESM.xlsx]

## Sheet: Sheet1
Bacteria	Silica																								RNAlater®
	4 weeks of Preservation												12 weeks of Preservation												4 weeks of Preservation												12 weeks of Preservation
	Culture-dependent						Culture-independent						Culture-dependent						Culture-independent						Culture-dependent						Culture-independent						Culture-dependent						Culture-independent
	Females			Males			Females			Males			Females			Males			Females			Males			Females			Males			Females			Males			Females			Males			Females			Males
	1	2	3	1	2	3	1	2	3	1	2	3	1	2	3	1	2	3	1	2	3	1	2	3	1	2	3	1	2	3	1	2	3	1	2	3	1	2	3	1	2	3	1	2	3	1	2	3
Abiotrophia defectiva*																			x	x																									x			x
Acetobacter suratthaniensis																																	x	x													x
Acetobacterium carbinolicum																																																x
Achromobacter animicus																																															x
Acidibacter ferrireducens										x
Acinetobacter baumannii*																																															x
Acinetobacter dispersus																																															x
Acinetobacter johnsonii*										x																							x	x												x	x	x
Acinetobacter junii*																			x	x				x										x									x	x	x			x
Acinetobacter lwoffii*										x									x				x	x									x	x												x	x
Acinetobacter pittii*										x																							x	x												x
Acinetobacter schindleri*																																															x
Acinetobacter seohaensis																																															x
Acinetobacter ursingii*																																											x
Actinomyces bowdenii*																																	x
Actinomyces israelii*																																																x
Actinomyces oris*																			x													x											x				x	x
Actinomyces polynesiensis										x
Aeromonas hydrophila* 1																			x	x	x	x	x	x							x	x		x	x								x	x	x	x	x	x
Aerosakkonema funiforme										x									x	x	x		x	x							x	x	x		x								x	x	x	x	x	x
Aggregatibacter segnis																																	x
Alloprevotella rava										x																					x		x
Amaricoccus kaplicensis																																	x															x
Aminobacter niigataensis												x																			x
Anaerococcus nagyae																																	x
Anaerococcus octavius*																															x													x	x	x
Anaerococcus prevotii*																			x	x				x							x														x			x
Anaerococcus provencensis																															x												x
Anaerofilum pentosovorans										x
Anaerostipes hadrus										x
Anoxybacillus flavithermus																																															x	x
Anoxybacillus tepidamans																			x
Aquabacter spiritensis																																											x	x
Aquabacterium parvum																																	x	x													x
Aquincola tertiaricarbonis*												x
Aquisphaera giovannonii																																															x
Arcticibacter pallidicorallinus																					x
Arthrobacter gandavensis*																																											x	x
Asaia krungthepensis							x			x									x	x	x	x	x	x							x	x	x	x									x	x	x	x	x	x
Atopostipes suicloacalis																															x	x																x
Azoarcus olearius
Bacillus cavernae																																															x
Bacillus coagulans*																						x
Bacillus hisashii																			x
Bacillus infernus																																		x
Bacillus loiseleuriae																					x
Bacillus wiedmannii																						x																									x
Bacteriovorax stolpii																																															x
Bacteroides faecichinchillae																																																x
Bdellovibrio bacteriovorus																																														x
Belnapia soli																								x
Bergeyella porcorum																																																x
Bifidobacterium pseudocatenulatum*																							x
Blastocatella fastidiosa										x
Blastococcus aggregatus																																											x		x
Bosea robiniae										x											x																											x
Brachybacterium faecium*										x									x																												x	x
Bradyrhizobium namibiense																					x													x
Brevibacillus laterosporus*																																																x
Brevibacterium paucivorans*																								x																			x					x
Brevundimonas albigilva										x									x			x	x	x							x	x	x										x		x	x		x
Brevundimonas lenta																							x
Brucella ovis												x
Burkholderia ambifaria*										x																																					x
Calidifontibacter indicus																																											x					x
Caryophanon latum																																												x
Casaltella massiliensis																			x
Caulobacter mirabilis																																												x
Cedecea lapagei*	x		x																		x		x		x						x	x	x						x				x
Cedecea neteri*			x																						x
Cellulosilyticum lentocellum																															x
Chelatococcus composti																																														x
Chryseobacterium aquifrigidense																																	x														x
Chryseobacterium arthrosphaerae																																												x			x
Chryseobacterium greenlandense										x									x	x	x		x								x					x									x	x		x
Chryseobacterium profundimaris										x
Chryseobacterium reticulitermitis																								x																								x
Chryseobacterium taklimakanense																															x															x
Chthoniobacter flavus																																	x
Cloacibacterium normanense																																														x	x
Clostridium saccharoperbutylacetonicum										x																																					x
Clostridium saudiense																																											x
Conexibacter arvalis																																														x
Corynebacterium amycolatum*																								x							x	x														x		x
Corynebacterium appendicis*																				x												x											x	x	x	x
Corynebacterium aurimucosum*																			x	x		x	x	x							x	x											x			x	x	x
Corynebacterium crudilactis																							x
Corynebacterium durum*																																	x												x
Corynebacterium falsenii*										x											x		x	x																						x
Corynebacterium glaucum*																																	x
Corynebacterium gottingense																			x	x												x	x										x	x	x
Corynebacterium jeikeium*																																												x
Corynebacterium kroppenstedtii*																								x									x										x		x
Corynebacterium otitidis																																											x
Corynebacterium pollutisoli																																											x	x		x		x
Corynebacterium pseudodiphtheriticum* 2										x			x						x												x		x	x											x	x	x	x
Corynebacterium riegelii*																								x								x											x
Corynebacterium sundsvallense*										x
Corynebacterium testudinoris*																																												x
Corynebacterium tuberculostearicum*										x									x	x	x		x								x		x										x				x
Corynebacterium ureicelerivorans*																			x	x		x	x	x							x		x										x		x	x
Curvibacter fontanus																																	x
Cutibacterium acnes										x	x								x	x	x	x	x	x							x	x	x	x	x								x	x	x	x	x	x
Deinococcus taklimakanensis																			x				x	x							x												x	x	x	x		x
Deinococcus xinjiangensis																							x	x							x												x	x		x		x
Delftia tsuruhatensis 3										x																							x	x													x
Desemzia incerta																																																x
Dialister propionicifaciens																								x
Dolosigranulum pigrum										x									x												x		x										x		x	x	x	x
Elizabethkingia anophelis 4	x	x			x			x			x							x	x	x	x	x	x	x							x	x			x	x							x	x	x	x		x
Empedobacter falsenii										x																							x	x													x	x
Enterobacter cloacae*							x	x	x	x									x	x	x	x	x	x							x	x	x	x	x	x							x	x	x	x	x	x
Enterococcus cecorum*																			x													x																x
Escherichia fergusonii* 5										x												x																									x
Ewingella americana*													x
Facklamia hominis*																																x
Finegoldia magna*																			x	x	x																						x					x
Flavobacterium zhairuonensis																																											x
Flectobacillus roseus																								x
Fontimonas thermophila																																	x
Frateuria aurantia																					x
Fusobacterium nucleatum*										x														x
Gallicola barnesae																								x
Gellertiella hungarica																							x
Gemella taiwanensis										x																							x
Gemmatirosa kalamazoonesis																				x
Geobacillus stearothermophilus*																																															x
Georgenia deserti										x									x			x																								x	x
Gilliamella apicola																																																x
Gluconobacter frateurii										x									x	x	x	x		x									x		x								x					x
Gluconobacter japonicus																					x
Gordonia otitidis																																	x
Granulicatella adiacens*																			x			x		x																			x			x
Granulicatella elegans*																															x
Haemophilus haemolyticus*																			x	x													x										x			x		x
Haemophilus parahaemolyticus*																																																x
Haemophilus parainfluenzae*										x									x		x	x	x								x			x									x				x	x
Hafnia psychrotolerans							x														x
Herbaspirillum huttiense*											x								x	x	x	x	x	x							x	x			x								x	x	x	x		x
Hydrogenophaga carboriunda																																	x
Ilumatobacter fluminis																																												x
Ilyomonas limi																				x
Intestinimonas butyriciproducens																																															x
Isoptericola cucumis										x
Kaistia terrae																							x										x
Kineococcus xinjiangensis																																												x
Kineosporia rhizophila																					x
Kineothrix alysoides																																	x
Kocuria palustris*																			x	x													x												x
Krasilnikoviella muralis																							x
Kytococcus sedentarius*																																											x
Lacibacterium aquatile																																												x
Lacisediminimonas profundi																																											x
Lactobacillus acetotolerans																																															x
Lactobacillus aquaticus																																															x
Lactobacillus crispatus*										x											x										x		x										x	x	x		x
Lactobacillus iners*																			x
Lactobacillus ingluviei*																																												x
Lactobacillus mellis																																														x		x
Lactobacillus rodentium																																															x
Lactococcus lactis*										x																							x														x
Lapillicoccus jejuensis										x																					x
Lawsonella clevelandensis										x									x				x	x							x		x	x									x	x	x	x	x	x
Leminorella grimontii*																																																x
Leptotrichia buccalis																			x			x		x							x	x														x
Leptotrichia goodfellowii*																							x
Leucobacter iarius									x	x									x	x	x	x	x	x							x	x	x	x	x								x	x	x	x		x
Leuconostoc mesenteroides*																			x																x													x
Longimicrobium terrae																																												x
Lysobacter oculi																								x																						x
Marmoricola scoriae										x
Massilia suwonensis										x									x					x										x									x			x	x
Mediterranea massiliensis																																	x
Megamonas funiformis																					x	x
Methylobacterium bullatum																						x																						x
Methylobacterium phyllostachyos																																											x			x
Methyloceanibacter caenitepidi																																																x
Methylorubrum populi																					x
Microbacterium maritypicum*										x									x	x	x	x	x	x							x	x	x		x								x	x	x	x	x	x
Micrococcus luteus*										x									x												x		x										x		x	x	x
Microvirga brassicacearum																																		x
Moraxella nonliquefaciens*																																	x
Moraxella osloensis*								x		x										x		x	x	x							x	x	x		x								x	x	x	x	x	x
Moraxella porci																																															x
Morganella morganii*																			x
Murdochiella massiliensis																							x
Muribaculum intestinale																																																x
Mycobacterium florentinum																							x
Mycolicibacterium iranicum																																											x
Nakamurella flavida																																												x
Neisseria mucosa*										x										x			x								x														x
Nocardia coeliaca																																															x
Nocardioides glacieisoli																																											x			x
Nocardioides halotolerans																																																x
Nocardioides iriomotensis																								x									x															x
Nocardioides islandensis																																															x
Nocardioides solisilvae																					x
Nordella oligomobilis																																																x
Oblitimonas alkaliphila																																															x	x
Olegusella massiliensis										x
Oribacterium sinus																																											x
Other										x									x	x	x	x	x	x							x	x	x	x	x									x	x		x	x
Paenibacillus silvae																				x				x
Paludibaculum fermentans																						x
Pantoea vagans																																																x
Paracoccus aerius										x												x		x										x									x	x	x	x	x	x
Paracoccus hibiscisoli										x									x			x		x							x			x									x	x		x		x
Parviterribacter multiflagellatus																																x
Pedobacter solisilvae																																	x		x												x
Pedobacter trunci																					x
Pedomicrobium ferrugineum																																												x
Pelomonas saccharophila*																					x	x
Peptococcus niger*																																																x
Peptoniphilus asaccharolyticus*																																														x
Peptoniphilus coxii*																						x																					x					x
Peptoniphilus lacydonensis																							x										x															x
Peptostreptococcus stomatis																																	x
Peredibacter starrii																							x
Phenylobacterium aquaticum																								x								x
Phenylobacterium muchangponense																																																x
Phreatobacter oligotrophus																																													x
Phyllobacterium endophyticum												x																			x
Phyllobacterium myrsinacearum							x	x	x	x	x	x							x	x	x	x	x	x							x	x			x	x							x	x	x	x		x
Porphyromonas catoniae*																																	x
Porphyromonas pasteri										x
Prevotella bivia*																			x	x
Prevotella corporis*																																														x
Prevotella melaninogenica*										x
Prevotella nanceiensis*										x
Prevotella shahii*																							x
Prevotella stercorea*										x
Prevotella timonensis*																																												x
Providencia vermicola*																																											x					x
Pseudomonas aeruginosa*																							x	x							x		x										x					x
Pseudomonas chengduensis							x		x
Pseudomonas deceptionensis																																																x
Pseudomonas geniculata							x	x	x		x								x	x	x	x	x	x							x	x			x	x							x	x	x	x		x
Pseudomonas grimontii*							x	x	x														x
Pseudomonas lactis							x		x	x																							x	x									x	x			x	x
Pseudomonas marginalis*							x		x
Pseudomonas orientalis*							x		x
Pseudomonas savastanoi*							x	x	x
Pseudomonas soli																						x
Pseudomonas stutzeri*																								x																								x
Pseudomonas veronii*							x	x	x		x	x							x	x	x	x	x	x							x	x			x	x							x	x	x	x		x
Pseudomonas xiamenensis																																																x
Pseudonocardia oroxyli																								x
Pseudonocardia yuanmonensis										x																																		x				x
Pseudoxanthomonas taiwanensis																																															x
Psychrobacter cibarius																																x																x
Psychrobacter faecalis											x								x	x	x	x	x	x							x	x			x								x	x	x	x		x
Rahnella aquatilis*														x																							x
Raoultella ornithinolytica* 6			x	x		x							x	x	x	x	x	x																			x	x	x	x	x
Rhizobium azooxidifex																																																x
Rhizobium daejeonense																							x
Rhizobium endophyticum										x														x							x		x												x
Rhizobium zeae																							x
Rhodococcus pedocola																																												x
Rhodococcus sovatensis										x									x		x	x	x	x							x		x			x							x	x	x		x	x
Rhodoferax antarcticus												x
Rhodovulum kholense																								x
Robbsia andropogonis										x										x
Romboutsia timonensis																						x																							x
Rosenbergiella epipactidis										x
Roseomonas aquatica																																		x
Roseomonas gilardii																							x								x	x
Rothia dentocariosa*																			x	x	x	x		x							x	x											x	x				x
Rothia mucilaginosa*										x																							x										x					x
Rubellimicrobium rubrum																																														x
Rubrobacter spartanus																																												x
Ruminococcus champanellensis																																															x
Ruminococcus gnavus*																					x
Saccharothrix ghardaiensis																																											x
Sandaracinus amylolyticus																																															x
Schaalia odontolytica										x												x
Schlegelella aquatica																																															x
Serratia liquefaciens*												x
Serratia marcescens*										x											x	x																					x			x	x
Serratia oryzae 7				x			x	x	x	x	x	x							x	x	x	x	x	x							x	x		x	x	x				x	x		x	x	x	x	x	x
Shinella curvata																						x									x																	x
Snodgrassella alvi																																											x				x
Solobacterium moorei*																																	x
Sphaerobacter thermophilus																				x																								x		x
Sphingomonas fennica										x												x
Sphingomonas kyeonggiensis										x														x																			x
Sphingomonas olei																			x					x
Sphingomonas palustris																																																x
Sphingomonas rhizophila																																																x
Sphingorhabdus rigui																																														x
Spirosoma horti																															x
Staphylococcus capitis*																													x
Staphylococcus epidermidis*				x	x					x									x	x	x	x	x	x			x			x	x	x	x	x		x							x	x	x	x	x	x
Staphylococcus hominis*					x																								x
Stenotrophobacter terrae																							x
Stenotrophomonas maltophilia*									x
Stenotrophomonas pavanii							x		x
Stenotrophomonas rhizophila*										x																								x													x	x
Streptococcus agalactiae*																			x																											x
Streptococcus periodonticum										x									x	x		x	x	x							x	x	x	x									x	x		x	x	x
Streptococcus sinensis*																																																x
Streptococcus thermophilus										x											x	x	x	x							x	x	x	x									x	x	x	x	x	x
Streptomyces xanthophaeus																							x
Streptosporangium jiaoheense																																											x
Tepidimonas fonticaldi																																x															x
Thermicanus aegyptius																																														x
Thermoanaerobaculum aquaticum																								x
Variovorax boronicumulans																																		x
Variovorax paradoxus*							x		x			x							x	x	x	x	x	x							x	x			x										x	x		x
Veillonella dispar*										x									x	x		x		x								x											x					x
Veillonella montpellierensis*																																	x
Vicinamibacter silvestris																																	x
Vogesella mureinivorans																						x
Yersinia aldovae*							x												x	x	x	x	x	x							x	x		x									x	x	x	x		x
Yersinia enterocolitica*							x	x	x		x																																x
Yersinia entomophaga									x
Zhizhongheella caldifontis																						x
Zoogloea resiniphila																																											x					x
